# Supplementary material for: ﻿Morphological, molecular, and life cycle study of a new species of Oligogonotylus Watson, 1976 (Digenea, Cryptogonimidae) from Colombia
Source: Zookeys. 2022 Aug 1;1115:169–86. doi: 10.3897/zookeys.1115.75538 (PMC9848881; doi:10.3897/zookeys.1115.75538)
Supplement: XML Treatment for Oligogonotylus andinus [file zookeys.1115.75538-treatment1.xml]

<!DOCTYPE tp:taxon-treatment
  PUBLIC "-//TaxonX//DTD Taxonomic Treatment Publishing DTD v0 20100105//EN" "tax-treatment-NSO.dtd">
<tp:taxon-treatment xmlns:tp="http://www.plazi.org/taxpub"><tp:treatment-meta><kwd-group><label>Taxon classification</label><kwd>
                  <named-content content-type="kingdom">Animalia</named-content>
                </kwd><kwd>
                  <named-content content-type="order">Opisthorchiida</named-content>
                </kwd><kwd>
                  <named-content content-type="family">Cryptogonimidae</named-content>
                </kwd></kwd-group><mixed-citation publication-type="journal"><person-group><name><surname>Vélez-Sampedro</surname><given-names>Verónica</given-names></name><name><surname>Uruburu</surname><given-names>Mónica</given-names></name><name><surname>Lenis</surname><given-names>Carolina</given-names></name></person-group><article-title>﻿Morphological, molecular, and life cycle study of a new species of <italic><tp:taxon-name><tp:taxon-name-part taxon-name-part-type="genus" reg="Oligogonotylus">Oligogonotylus</tp:taxon-name-part></tp:taxon-name></italic> Watson, 1976 (<tp:taxon-name><tp:taxon-name-part taxon-name-part-type="subclass">Digenea</tp:taxon-name-part></tp:taxon-name>, <tp:taxon-name><tp:taxon-name-part taxon-name-part-type="family">Cryptogonimidae</tp:taxon-name-part></tp:taxon-name>) from Colombia</article-title><source>Zookeys</source><day>01</day><month>08</month><year>2022</year><volume>1115</volume><fpage>169</fpage><lpage>186</lpage><pub-id pub-id-type="doi">10.3897/zookeys.1115.75538</pub-id></mixed-citation></tp:treatment-meta><tp:nomenclature><label>﻿</label><tp:taxon-name>
                <object-id xmlns:xlink="http://www.w3.org/1999/xlink" content-type="arpha" xlink:type="simple">04DACE4F-FDD5-5197-87B3-4A496872ACA4</object-id>
                <tp:taxon-name-part taxon-name-part-type="genus" reg="Oligogonotylus">Oligogonotylus</tp:taxon-name-part>
                <tp:taxon-name-part taxon-name-part-type="species" reg="andinus">andinus</tp:taxon-name-part>
                <object-id xmlns:xlink="http://www.w3.org/1999/xlink" content-type="zoobank" xlink:type="simple">http://zoobank.org/265EF8A3-982C-4EEA-AA61-3EF1737E6B49</object-id>
              </tp:taxon-name><tp:taxon-status xmlns:xlink="http://www.w3.org/1999/xlink" xlink:type="simple">sp. nov.</tp:taxon-status></tp:nomenclature><tp:treatment-sec sec-type="diagnosis" id="SECID0E4FAE"><title>Diagnosis.</title><p>Adult with longitudinal row of three or four sucker-like gonotyls. Vitelline follicles extending between level of pharynx and anterior margin of ovary and occupying 25–38% of body length.</p></tp:treatment-sec><tp:treatment-sec sec-type="description" id="SECID0ECGAE"><title>Cercaria description</title><p><bold>(Figs <xref ref-type="fig" rid="F2">2A</xref>, <xref ref-type="fig" rid="F3">3A</xref>).</bold> Pleurolophocercous type. Cercaria elongate, 149 (114–190) long by 82 (72–100) wide. Oral sucker 35 (18–46) long by 30 (24–34) wide, with three or four anterior rows of hook-like spines. Eyespots anterior to penetration glands. Pharynx located between eyespots. Esophagus and ceca undifferentiated. Penetration glands in middle body; seven pairs lead to exterior in four ducts running parallel to oral sucker in two bundles on each side. Rudimentary ventral sucker in middle body. Cystogenic glands on lateral margins of body. Excretory vesicle bilobed delimited anteriorly by primordial ventral sucker and posteriorly by insertion of tail. Tail longer than body with lateral fin, 294 (274–316) long by 22 (18–26) wide.</p><fig id="F3" position="float" orientation="portrait"><object-id xmlns:xlink="http://www.w3.org/1999/xlink" content-type="doi" xlink:type="simple">10.3897/zookeys.1115.75538.figure3</object-id><object-id xmlns:xlink="http://www.w3.org/1999/xlink" content-type="arpha" xlink:type="simple">33521659-D5F1-5F6C-AC5F-D21E9D59A5C6</object-id><label>Figure 3.</label><caption><p>Developmental stages of <italic><tp:taxon-name><tp:taxon-name-part taxon-name-part-type="genus" reg="Oligogonotylus">Oligogonotylus</tp:taxon-name-part><tp:taxon-name-part taxon-name-part-type="species" reg="andinus">andinus</tp:taxon-name-part></tp:taxon-name></italic> sp. nov. <bold>A</bold> pleurolophocercous cercaria emerged from <italic><tp:taxon-name><tp:taxon-name-part taxon-name-part-type="genus" reg="Aroapyrgus">Aroapyrgus</tp:taxon-name-part><tp:taxon-name-part taxon-name-part-type="species" reg="colombiensis">colombiensis</tp:taxon-name-part></tp:taxon-name></italic><bold>B</bold> encysted metacercaria isolated from the muscle of <italic><tp:taxon-name><tp:taxon-name-part taxon-name-part-type="genus" reg="Poecilia">Poecilia</tp:taxon-name-part><tp:taxon-name-part taxon-name-part-type="species" reg="caucana">caucana</tp:taxon-name-part></tp:taxon-name></italic><bold>C</bold> unencysted metacercaria isolated from <italic><tp:taxon-name><tp:taxon-name-part taxon-name-part-type="genus" reg="Poecilia">P.</tp:taxon-name-part><tp:taxon-name-part taxon-name-part-type="species" reg="caucana">caucana</tp:taxon-name-part></tp:taxon-name></italic><bold>D</bold> holotype, adult isolated from the large intestine of the trans-Andean cichlid <italic><tp:taxon-name><tp:taxon-name-part taxon-name-part-type="genus" reg="Andinoacara">Andinoacara</tp:taxon-name-part><tp:taxon-name-part taxon-name-part-type="species" reg="latifrons">latifrons</tp:taxon-name-part></tp:taxon-name></italic>. Scale bars: 20 μm (<bold>A</bold>); 20 μm (<bold>B, C</bold>); 100 µm (<bold>D</bold>).</p></caption><graphic xmlns:xlink="http://www.w3.org/1999/xlink" xlink:href="zookeys-1115-169_article-75538__-g003.jpg" position="float" orientation="portrait" xlink:type="simple" id="oo_722429.jpg"><uri content-type="original_file" xlink:type="simple">https://binary.pensoft.net/fig/722429</uri></graphic></fig></tp:treatment-sec><tp:treatment-sec sec-type="description" id="SECID0EFJAE"><title>Metacercaria description</title><p><bold>(Figs <xref ref-type="fig" rid="F2">2B</xref>, <xref ref-type="fig" rid="F3">3B, C</xref>).</bold> Encysted form spherical with thin cyst wall of variable thickness occupying entire cyst cavity (Fig. <xref ref-type="fig" rid="F3">3B</xref>). Cyst 281 (247–327) long by 193 (136–223) wide. Unencysted forms covered with numerous, simple, single-pointed tegumental spines which are smaller and less dense posteriorly. Oral sucker (<abbrev xmlns:xlink="http://www.w3.org/1999/xlink" xlink:title="Oral sucker" id="ABBRID0E1JAE" xlink:type="simple">Os</abbrev>) large, subterminal, 79 (58–98) long by 67 (50–84) wide. Ventral sucker (<abbrev xmlns:xlink="http://www.w3.org/1999/xlink" xlink:title="Ventral sucker" id="ABBRID0E5JAE" xlink:type="simple">Vs</abbrev>) just pre-equatorial to equatorial, 53 (34–70) long by 49 (34–66) wide, smaller than oral sucker; <abbrev xmlns:xlink="http://www.w3.org/1999/xlink" xlink:title="Oral sucker" id="ABBRID0ECKAE" xlink:type="simple">Os</abbrev>/<abbrev xmlns:xlink="http://www.w3.org/1999/xlink" xlink:title="Ventral sucker" id="ABBRID0EGKAE" xlink:type="simple">Vs</abbrev> (ratio) 1:0.7 (1:0.6–1:0.8) long by 1:0.7 (1:0.6–1:0.9) wide. Pharynx large, 43 (36–48) long by 38 (30–46) wide. Esophagus short; ceca wide, reaching middle hindbody. Remnants of eyespots at pharyngeal level. Genital primordium indistinct, posterior to ventral sucker. Excretory vesicle large, Y-shaped, with large lateral branches reaching anteriorly to level of ventral sucker and with short posterior duct opening at excretory pore.</p></tp:treatment-sec><tp:treatment-sec sec-type="description" id="SECID0EKKAE"><title>Adult description</title><p><bold>(Figs <xref ref-type="fig" rid="F3">3D</xref>, <xref ref-type="fig" rid="F4">4A–F</xref>).</bold> Body oval to elongate-oval, widest at ovarian level, 517 (271–821, <italic>n</italic> = 21) long by 248 (167–335, <italic>n</italic> = 21) wide. Anterior and posterior ends of body rounded. Tegument spinose, with spines becoming shorter and less dense in posterior region. Remnants of eyespots diffuse and scattered at pharyngeal level. Oral sucker rounded, subterminal, without circumoral crown of spines, 106 (84–128, <italic>n</italic> = 21) long by 110 (66–144, <italic>n</italic> = 21) wide. Prepharynx short or inconspicuous, 18 (12–28, <italic>n</italic> = 9) long by 24 (16–28, <italic>n</italic> = 6) wide, with small extramural glands. Pharynx large, 59 (30–86, <italic>n</italic> = 18) long by 50 (26–70, <italic>n</italic> = 18) wide. Esophagus 40 (10–70, <italic>n</italic> = 13) long. Intestinal bifurcation immediately anterior to ventral sucker. Ceca reach just into post-testicular zone; distance from cecal extremities to posterior end of body 86 (60–114, <italic>n</italic> = 10). Longitudinal row of 4 (3–4, <italic>n</italic> = 17) sucker-like gonotyls located between mid-level of pharynx and anterior margin of ventral sucker, increasing in size from anterior to posterior. Ventral sucker rounded, pre-equatorial, 79 (56–100, <italic>n</italic> = 21) long by 78 (52–104, <italic>n</italic> = 21) wide, enclosed in ventrogenital sac, smaller than oral sucker; <abbrev xmlns:xlink="http://www.w3.org/1999/xlink" xlink:title="Oral sucker" id="ABBRID0EVLAE" xlink:type="simple">Os</abbrev>/<abbrev xmlns:xlink="http://www.w3.org/1999/xlink" xlink:title="Ventral sucker" id="ABBRID0EZLAE" xlink:type="simple">Vs</abbrev> (ratio) 1:0.74 (1:0.61–1:0.88, <italic>n</italic> = 21) long by 1:0.72 (1:0.60–1:0.83, <italic>n</italic> = 21) wide; <abbrev xmlns:xlink="http://www.w3.org/1999/xlink" xlink:title="Oral sucker" id="ABBRID0EBMAE" xlink:type="simple">Os</abbrev>–<abbrev xmlns:xlink="http://www.w3.org/1999/xlink" xlink:title="Ventral sucker" id="ABBRID0EFMAE" xlink:type="simple">Vs</abbrev> distance 112 (40–178, <italic>n</italic> = 15). Genital pore close to anterior margin of ventral sucker. Testes two, rounded to oval, in tandem, intercecal, in mid hindbody: anterior testis 72 (20–120, <italic>n</italic> = 20) long by 82 (50–112, <italic>n</italic> = 20) wide; posterior testis 80 (50–140, <italic>n</italic> = 21) long by 81 (46–140, <italic>n</italic> = 21) wide. Seminal vesicle tubulosaccular, undivided, mostly posterolateral to ventral sucker, 95 (30–128, <italic>n</italic> = 10) long by 82 (48–120, <italic>n</italic> = 11) wide. Cirrus sac and cirrus absent. Ovary lobed, median, post-equatorial, intercecal, between ventral sucker and posterior testis, partially overlaps anterior testis, 74 (38–108, <italic>n</italic> = 17) long by 90 (30–120, <italic>n</italic> = 17) wide. Seminal receptacle median, ovoid, dorsal, anterolateral to ovary, and ventral to vitelline duct, 65 (40–94, <italic>n</italic> = 11) long by 59 (40–82, <italic>n</italic> = 11) wide. Ootype posterolateral to ovary (on right side in type specimen and three paratypes, on left side in three other paratypes). Vitelline follicles small, irregular in shape to oval; arranged in lateral fields partly overlapping ceca or extracecal. Vitelline fields not confluent, extending from mid of pharynx to anterior region of ovary, occupying 32% (0.25–0.38, <italic>n</italic> = 15) of body length. Uterus in hindbody with several loops, passes medially between ovary and ventral sucker and forward to genital pore. Eggs small, 21 (18–24, <italic>n</italic> = 57) long by 10 (10–12, <italic>n</italic> = 57) wide. Excretory pore terminal. Excretory vesicle Y-shaped.</p><fig id="F4" position="float" orientation="portrait"><object-id xmlns:xlink="http://www.w3.org/1999/xlink" content-type="doi" xlink:type="simple">10.3897/zookeys.1115.75538.figure4</object-id><object-id xmlns:xlink="http://www.w3.org/1999/xlink" content-type="arpha" xlink:type="simple">C1F705B5-2E23-56FD-A27C-9274D0383AB5</object-id><label>Figure 4.</label><caption><p>Paratypes of <italic><tp:taxon-name><tp:taxon-name-part taxon-name-part-type="genus" reg="Oligogonotylus">Oligogonotylus</tp:taxon-name-part><tp:taxon-name-part taxon-name-part-type="species" reg="andinus">andinus</tp:taxon-name-part></tp:taxon-name></italic> sp. nov.; adults at different degrees of maturity <bold>A</bold> specimen in partly lateral orientation with the first eggs in utero; gonotyls were not observed <bold>B, D–F</bold> specimens with the seminal receptacle visible (left on <bold>B</bold> and <bold>F</bold>, right on <bold>E</bold> and <bold>D</bold>) and four gonotyls <bold>A, C, D, F</bold> specimens with the vitelline duct visible <bold>A, D, E</bold> specimens with the seminal vesicle dorsal to the ventral sucker. Scale bars: 100 μm (<bold>A–F</bold>).</p></caption><graphic xmlns:xlink="http://www.w3.org/1999/xlink" xlink:href="zookeys-1115-169_article-75538__-g004.jpg" position="float" orientation="portrait" xlink:type="simple" id="oo_722430.jpg"><uri content-type="original_file" xlink:type="simple">https://binary.pensoft.net/fig/722430</uri></graphic></fig></tp:treatment-sec><tp:treatment-sec sec-type="Taxonomic summary" id="SECID0EPOAE"><title>Taxonomic summary.</title><p><bold>Type specimens. <italic>Holotype</italic></bold>: permanent slide; CCH.116: 170. <bold><italic>Paratypes</italic></bold>: permanent slides; CCH.116: 171 to 178.</p></tp:treatment-sec><tp:treatment-sec sec-type="type locality" id="SECID0E3OAE"><title>Type locality.</title><p>Colombia – Antioquia • Sopetrán, La Mirandita village; <named-content xmlns:xlink="http://www.w3.org/1999/xlink" content-type="dwc:verbatimCoordinates" xlink:type="simple"><named-content content-type="geo-json" specific-use="{&#34;type&#34;:&#34;Point&#34;,&#34;coordinates&#34;:[-75.756278,6.511667]}" id="NCID0EFPAE" xlink:type="simple">6°30'42.0"N, 75°45'22.6"W</named-content></named-content>; fishponds at 750 m a.s.l., February 2020, V. Vélez-Sampedro and C. Lenis leg.</p></tp:treatment-sec><tp:treatment-sec sec-type="Type hosts" id="SECID0EKPAE"><title>Type hosts.</title><p><italic><tp:taxon-name><tp:taxon-name-part taxon-name-part-type="genus" reg="Andinoacara">Andinoacara</tp:taxon-name-part><tp:taxon-name-part taxon-name-part-type="species" reg="latifrons">latifrons</tp:taxon-name-part></tp:taxon-name></italic> (Steindachner, 1878) (<tp:taxon-name><tp:taxon-name-part taxon-name-part-type="class">Actinopterygii</tp:taxon-name-part></tp:taxon-name>: <tp:taxon-name><tp:taxon-name-part taxon-name-part-type="family">Cichlidae</tp:taxon-name-part></tp:taxon-name>).</p></tp:treatment-sec><tp:treatment-sec sec-type="Other hosts" id="SECID0EFQAE"><title>Other hosts.</title><p>Cercariae in <italic><tp:taxon-name><tp:taxon-name-part taxon-name-part-type="genus" reg="Aroapyrgus">Aroapyrgus</tp:taxon-name-part><tp:taxon-name-part taxon-name-part-type="species" reg="colombiensis">colombiensis</tp:taxon-name-part></tp:taxon-name></italic> Malek &amp; Little, 1971 (<tp:taxon-name><tp:taxon-name-part taxon-name-part-type="class">Gastropoda</tp:taxon-name-part></tp:taxon-name>, <tp:taxon-name><tp:taxon-name-part taxon-name-part-type="family">Cochliopidae</tp:taxon-name-part></tp:taxon-name>); metacercariae in <italic><tp:taxon-name><tp:taxon-name-part taxon-name-part-type="genus" reg="Poecilia">Poecilia</tp:taxon-name-part><tp:taxon-name-part taxon-name-part-type="species" reg="caucana">caucana</tp:taxon-name-part></tp:taxon-name></italic> (Steindachner, 1880) (<tp:taxon-name><tp:taxon-name-part taxon-name-part-type="class">Actinopterygii</tp:taxon-name-part></tp:taxon-name>, <tp:taxon-name><tp:taxon-name-part taxon-name-part-type="family">Poeciliidae</tp:taxon-name-part></tp:taxon-name>).</p></tp:treatment-sec><tp:treatment-sec sec-type="Prevalence" id="SECID0EVRAE"><title>Prevalence</title><p>[<bold>N (%)].</bold> Cercariae 451 (2.0%); metacercariae 105 (38.1%); juveniles/adults 22 (100%).</p></tp:treatment-sec><tp:treatment-sec sec-type="Intensity" id="SECID0E4RAE"><title>Intensity</title><p>[<bold>mean (range)].</bold> Cercariae 8.6 (2–19); metacercariae 8.3 (5–14); juveniles/adults 41.1 (5–108).</p></tp:treatment-sec><tp:treatment-sec sec-type="Abundance" id="SECID0EFSAE"><title>Abundance</title><p>[<bold>mean].</bold> Cercariae (0.2); metacercariae (3.1); juveniles/adults (39.3).</p></tp:treatment-sec><tp:treatment-sec sec-type="Site in hosts" id="SECID0ENSAE"><title>Site in hosts.</title><p>Cercariae in hepatopancreas; encysted metacercariae in muscle; adults in medial region of large intestine.</p></tp:treatment-sec><tp:treatment-sec sec-type="etymology" id="SECID0ESSAE"><title>Etymology.</title><p>The specific epithet (<italic><tp:taxon-name><tp:taxon-name-part taxon-name-part-type="genus" reg="Oligogonotylus"/><tp:taxon-name-part taxon-name-part-type="species" reg="andinus">andinus</tp:taxon-name-part></tp:taxon-name></italic>) refers to the geographic distribution of the hosts, which are endemic to the Andes.</p></tp:treatment-sec><tp:treatment-sec><!--Section generated to contain objects referenced in tp:taxon-treatment.--><fig id="F2" position="float" orientation="portrait"><object-id xmlns:xlink="http://www.w3.org/1999/xlink" content-type="doi" xlink:type="simple">10.3897/zookeys.1115.75538.figure2</object-id><object-id xmlns:xlink="http://www.w3.org/1999/xlink" content-type="arpha" xlink:type="simple">C534FC2D-49CC-550C-A5B2-A6738848DACF</object-id><label>Figure 2.</label><caption><p>Micrographs of different stages of <italic><tp:taxon-name><tp:taxon-name-part taxon-name-part-type="genus" reg="Oligogonotylus">Oligogonotylus</tp:taxon-name-part><tp:taxon-name-part taxon-name-part-type="species" reg="andinus">andinus</tp:taxon-name-part></tp:taxon-name></italic> sp. nov. <bold>A, B</bold> cercariae emerged from <italic><tp:taxon-name><tp:taxon-name-part taxon-name-part-type="genus" reg="Aroapyrgus">Aroapyrgus</tp:taxon-name-part><tp:taxon-name-part taxon-name-part-type="species" reg="colombiensis">colombiensis</tp:taxon-name-part></tp:taxon-name></italic>, as temporary mounts <bold>C</bold> encysted metacercaria from <italic><tp:taxon-name><tp:taxon-name-part taxon-name-part-type="genus" reg="Poecilia">Poecilia</tp:taxon-name-part><tp:taxon-name-part taxon-name-part-type="species" reg="caucana">caucana</tp:taxon-name-part></tp:taxon-name></italic>, as a temporary mount <bold>D</bold> unencysted metacercaria isolated from <italic><tp:taxon-name><tp:taxon-name-part taxon-name-part-type="genus" reg="Poecilia">P.</tp:taxon-name-part><tp:taxon-name-part taxon-name-part-type="species" reg="caucana">caucana</tp:taxon-name-part></tp:taxon-name></italic>, as a permanent slide <bold>E, F</bold> paratype specimens, as temporary mounts <bold>G</bold> holotype adult specimen, isolated from <italic><tp:taxon-name><tp:taxon-name-part taxon-name-part-type="genus" reg="Andinoacara">A.</tp:taxon-name-part><tp:taxon-name-part taxon-name-part-type="species" reg="latifrons">latifrons</tp:taxon-name-part></tp:taxon-name></italic>, as a permanent slide. Scale bars: 20 μm (<bold>A, B</bold>); 20 μm (<bold>C, D</bold>); 100 µm (<bold>E–G</bold>).</p></caption><graphic xmlns:xlink="http://www.w3.org/1999/xlink" xlink:href="zookeys-1115-169_article-75538__-g002.jpg" position="float" orientation="portrait" xlink:type="simple" id="oo_722428.jpg"><uri content-type="original_file" xlink:type="simple">https://binary.pensoft.net/fig/722428</uri></graphic></fig></tp:treatment-sec></tp:taxon-treatment>
